# Supplementary material for: Uncovering the impact of randomness in HIV hotspot formation: A mathematical modeling study
Source: PLoS Comput Biol. 2025 Jun 16;21(6):e1013178. doi: 10.1371/journal.pcbi.1013178 (PMC12201661; doi:10.1371/journal.pcbi.1013178)
Supplement: S1 Table — (XLSX) [file pcbi.1013178.s005.xlsx]

## Sheet: Sheet1
Community size	Prevalence	95% CI	P-value
1000	0.1717	[17.03%, 17.30%]
3000	0.2013	[20.04%, 20.21%]
5000	0.2098	[20.92%, 21.05%]
7000	0.211	[21.05%, 21.16%]
10000	0.2136	[21.31%, 21.40%]
1,000 vs. 5,000		[-0.04, -0.04]	< 10-16
1,000 vs. 7,000		[-0.04, -0.04]	< 10-16
1,000 vs. 10,000		[-0.04, -0.04]	< 10-16
3,000 vs. 5,000		[-0.01, -0.01]	< 10-16
3,000 vs. 7,000		[-0.01, -0.01]	< 10-16
3,000 vs. 10,000		[-0.01, -0.01]	< 10-16
5,000 vs. 7,000		[0, 0]	0.004
5,000 vs. 10,000		[0, 0]	< 10-16
7,000 vs. 10,000		[0, 0]	< 10-13
