# Supplementary material for: Uncovering the impact of randomness in HIV hotspot formation: A mathematical modeling study
Source: PLoS Comput Biol. 2025 Jun 16;21(6):e1013178. doi: 10.1371/journal.pcbi.1013178 (PMC12201661; doi:10.1371/journal.pcbi.1013178)
Supplement: S2 Table — (XLSX) [file pcbi.1013178.s006.xlsx]

## Sheet: Sheet1
	Population: 1,000
	1990	2005	2020
2005	0.801 (0.796, 0.806)
2020	0.685 (0.677, 0.692)	0.948 (0.947, 0.950)
2050	0.583 (0.574, 0.593)	0.817 (0.812, 0.822)	0.878 (0.875, 0.881)
	Population: 3,000
	1990	2005	2020
2005	0.784 (0.779, 0.790)
2020	0.620 (0.613, 0.630)	0.931 (0.929, 0.933)
2050	0.516 (0.506, 0.527)	0.785 (0.779, 0.790)	0.869 (0.866, 0.873)
	Population: 5,000
	1990	2005	2020
2005	0.785 (0.780, 0.791)
2020	0.610 (0.601, 0.619)	0.922 (0.920, 0.924)
2050	0.479 (0.468, 0.490)	0.752 (0.745, 0.758)	0.860 (0.856, 0.863)
	Population: 7,000
	1990	2005	2020
2005	0.804 (0.799, 0.809)
2020	0.636 (0.628, 0.645)	0.922 (0.920, 0.925)
2050	0.492 (0.481, 0.503)	0.745 (0.738, 0.751)	0.864 (0.860, 0.867)
	Population: 10,000
	1990	2005	2020
2005	0.814 (0.809, 0.819)
2020	0.640 (0.631, 0.648)	0.919 (0.917, 0.921)
2050	0.468 (0.457, 0.479)	0.732 (0.726, 0.739)	0.873 (0.870, 0.876)
